# Supplementary material for: Distinct Gene Expression Signatures in Lynch Syndrome and Familial Colorectal Cancer Type X
Source: PLoS One. 2013 Aug 12;8(8):e71755. doi: 10.1371/journal.pone.0071755 (PMC3741139; doi:10.1371/journal.pone.0071755)
Supplement: Table S1 — Signaling pathways up-regulated in MMR proficient and MMR deficient tumors. (XLS) [file pone.0071755.s002.xls]

## Sheet: Blad1
Table S1. Signaling pathways up-regulated in MMR proficient and MMR deficient tumors
Tumor	Pathway	P-value	FDR (%)	Genes
MMR proficient tumors	Vascular smooth muscle contraction	0.001	2.132	GNAS, ARHGEF12, ROCK2, CALD1, EDNRA, GUCY1A3, MYLK, MYL6B, MYL9, PLA2G2D, PLCB1, PLCB4, KCNMB4, PRKACA, PPP1R12B, PPP1R14A, RAMP2
	Signaling by G-protein coupled receptor	0.002	2.21	HTR2A, GNAS, BDKRB2, F2R, F2RL2, CCNL2, CCR6, EDN1, EDNRA, GRP, GRM8, GNG11, GNG12, HCRT, OPN3, PTGER1, P2RY2, RAMP2, VIP, VIPR1
	Calcium signaling	0.002	2.595	HTR2A, GNAS, BDKRB2, CACNA1H, F2R, EDNRA, MYLK, NOS3, PDE1A, PLCB1, PLCB4, PLCD4, PLCG1, PHKA2, PDGFRA, PTGER1, PRKACA, SPHK2, ERBB3
	Wnt signaling	0.004	3.941	BCL9, MYST3, SMAD5, SMARCA4, SMARCC2, ACVRL1, ANKRD6, AXIN2, CDH1, CDH26, CSNK1E, CSNK2A1, CSNK2A1P, CTNNB1, C21ORF7, CCND3, EDN1, FZD8, FRZB, GNG12, HDAC8, LRP5, MMP7, CDHR5, NKD2, PLCB1, PLCB4, PCDH1, PCDH18, PCDHB10, PCDHB9, PCDHGA9, SFRP4, CELSR3, SLC26A6, TBL1X, TLE2, MYC, WNT2B, WNT4,
	Integrin cell surface interactions	0.003	3.385	F11R, PTK2, CDH1, COL1A2, COL4A2, FBN1, ITGA11, ITGA8, ITGA9, ITGB6, JAM3, LAMA2, LAMB1, LAMC1, LAMC3
Tumor	Pathway	P-value	FDR (%)	Genes
MMR deficient tumors	Antigen processing and presentation	7.0 x 10-4	0.941	CD74, B2M, CTSL1, CIITA, HSPA1A, HSPA1B, HSPA4, HSPA8, HSP90AA1, HSP90AA2, HSPA5 LOC400750, KIR2DL1, KIR2DL2, KIR3DP1, LGMN, HLA-E, HLA-DMA, HLA-DMB, HLA-DRA, NFYC, PSME1, PSME2, PSME3, PDIA3, TAP1
	DNA replication	0.001	1.414	DNA2, FEN1, MCM3, MCM4, MCM6, POLA2, POLE, POLE3, POLD3, POLE4, RFC2, RFC4, RFC5, RPA1, RPA3
	Cell cycle and mitosis	8.7 x 10-7	8.0 x 10-4	CDC45, CP110, DNA2, E2F2, MAD2L1, MIS12, MLF1IP, REC8, RANGAP1, SKP2, WEE1, ZWINT, ZW10, ZWILCH, ANAPC4, ANAPC5, BUB3, CASC5, CSNK1D, CDC20, CDC23, CENPH, CENPM, CEP135, CDT1, CCNA2, CCNB1, CCNB2, CCNE1, CCNH, CDK2, CDK4, CDKN1A, DHFR, FEN1, HSP90AA1, HSP90AA2, KIF2C, KNTC1, MCM10, MCM3, MCM4, MCM6, MCM8, NUP37, NDEL1, ODF2, PCNT, PCM1, PTTG1, PTTG2, PLK1, PLK4, POLA2, POLE, POLD3, PSMC2, PSMC5, …
	Cell cycle checkpoints	2.0 x 10-5	0.021	CDC45, MAD2L1, MDM2, RAD1, WEE1, ANAPC4, ANAPC5, BUB3, CDC20, CDC23, CCNB1, CCNB2, CCNE1, CDK2, CDKN1A, MCM10, MCM3, MCM4, MCM6, MCM8, PSMC2, PSMC5, PSMC6, PSMD2, PSMD5, PSME1, PSME2, PSME3, PSMA1, PSMA4, PSMA5, PSMA6, PSMB2, PSMB4, PSMB6, PSMB9, RFC2, RFC4, RFC5, RPA1, RPA3, UBA52, UBB
	Telomere maintenance	0.004	4.064	DNA2, H2AFZ, FEN1, HIST1H2AB HIST1H2AE, HIST1H2AG, HIST1H2AH, HIST1H2AI , HIST1H2AK, HIST1H2AL, HIST1H2AM, HIST1H2AJ, HIST1H2BM, HIST1H2BO, HIST1H2AD, HIST2H2AC, POLA2, POLE, POLD3, RFC2, RFC4, RFC5, RPA1, RPA3
